# Supplementary material for: Comparative genome analysis of 52 fish species suggests differential associations of repetitive elements with their living aquatic environments
Source: BMC Genomics. 2018 Feb 13;19:141. doi: 10.1186/s12864-018-4516-1 (PMC5811955; doi:10.1186/s12864-018-4516-1)
Supplement: Supplementary file 2 — Distribution of repetitive elements among species. (XLS 96 kb) [file 12864_2018_4516_MOESM2_ESM.xls]

## Sheet: 工作表1
Distribtuion of each category of repetitive elements to the total repeats among species
	Poecilia formosa	Poecilia mexicana	Poecilia latipinna	Poecilia reticulata	Xiphophorus couchianus	Xiphophorus hellerii	Xiphophorus maculatus	Fundulus heteroclitus	Cyprinodon variegatus	Cyprinodon nevadensis	Oryzias latipes	Amphilophus citrinellus	Neolamprologus brichardi	Pundamilia nyererei	Haplochromis burtoni	Oreochromis niloticus	Maylandia zebra	Ictalurus punctatus	Astyanax mexicanus	Clupea harengus	Notothenia coriiceps	Dicentrarchus labrax	Gasterosteus aculeatus	Cottus rhenanus	Sebastes nigrocinctus	Sebastes rubrivinctus	Pampus argenteus	Thunnus orientalis	Larimichthys crocea	Miichthys miiuy	Cynoglossus semilaevis	Tetraodon nigroviridis	Takifugu rubripes	Takifugu flavidus	Salmo salar	Esox lucius	Pimephales promelas	Sinocyclocheilus rhinocerous	Sinocyclocheilus grahami	Sinocyclocheilus anshuiensis	Cyprinus carpio	Danio rerio	Gadus morhua	Anguilla anguilla	Anguilla rostrata	Lepisosteus oculatus	Latimeria chalumnae	Leucoraja erinacea	Rhincodon typus
DNA/Academ	0.00127857	0.00118583	0.000324193	0.00128412	0.00105587	0.00012219			0.00353276	0.00138041	0.000587026	0.00077333	0.000166136		0.000108932					0.00563694	0.00104463				0.000917675	0.00447254					0.003295					0.00090091	0.00406935	0.000318783		0.000595587		0.00105741	0.000136109	0.000706614	0.000816268			0.000399233	0.000315743
DNA/CMC-Chapaev																									0.000125204																		8.31218e-05
DNA/CMC-Chapaev-3	0.000770475	0.000745201	0.000785959	0.00074162	0.000809509	0.00083106	0.000824052					0.00110902	0.000140091	0.000154604			0.000123962										0.000513611	0.000187465	0.00168397	0.00109684			0.00259135	0.00419199		0.000436008		0.000446792	0.000543665	0.000154791	0.000403242			0.000324347
DNA/CMC-EnSpm	0.0129708	0.00938786	0.00919686	0.0119373	0.00390708	0.00740908	0.00392271	0.00554172	0.00531279	0.00349059	0.00787139	0.00603075	0.00477711	0.00445616	0.0050705	0.00839757	0.00377963	0.020627	0.0126345	0.0227216	0.0150824	0.0146452	0.0313484	0.0104953	0.0112743	0.0139562	0.00799983	0.0128558	0.00771485	0.00845531	0.0340484	0.00394712	0.00575908	0.00418135	0.00175154	0.0026525	0.0707987	0.0697652	0.0702476	0.0881634	0.0590581	0.110658	0.0124594	0.0298364	0.0210079		0.000346104	0.00470131	0.00625545
DNA/CMC-Transib							0.00018618																																	0.000162892
DNA/Crypton		0.000245512						0.000597591	0.000128968	0.00112052	0.0074821							0.000581664	0.00127264	0.00460333	0.00570096	0.00371445		0.000382829	0.00839032	0.00727248	0.0028489	0.000800801	0.00245781	0.00424083			0.000289942				0.00311757	0.0023732	0.00137533	0.0020474	0.0032977	0.00195309	0.00772255	0.00204975	0.000649642		0.000121625
DNA/Crypton-H						0.000318713																																				0.000367358
DNA/Crypton-V						0.00264355				0.000347428							0.000617876	0.00018852			0.00120509	0.000525256	0.00599128	0.000294217	0.000169655	0.000139028	0.000320705	0.000268107	0.000197119	0.000193608							0.00133417	0.00168096	0.00190407	0.00334532	0.000757664	0.000588809	0.00767808	0.00102974		0.000184282		0.000334561
DNA/Dada								0.000242546			0.000765169	0.000721408					0.000263045		0.000657296	0.000785941		0.000554979				0.000105455	0.00593478					0.00486618	0.00238136	0.00160651			0.000484267	0.000195429		9.75383e-05	0.00346173	0.000366024	0.000124917		9.86364e-05			0.000411895
DNA/Ginger			0.000547728					0.000664952			0.00636696							0.0183429	0.00178577	0.00505155		0.000218897	0.00128489					0.000526616	0.000680448	0.00167591			0.00184994	0.00188899	0.000169727	0.000406516					0.000264013			0.0104126	0.00894331		0.00027802		0.00841788
DNA/Harbinger
DNA/hAT	0.0165748	0.0154042	0.0149861	0.0154268	0.0165076	0.0168426	0.0163435	0.00846629	0.0151516	0.00957902	0.010291	0.01332	0.021357	0.0188986	0.0190819	0.0247162	0.0207064	0.0131804	0.0121437	0.00905622	0.0156784	0.0157277	0.0106803	0.00847701	0.0373291	0.0199136	0.00143886	0.0191556	0.013005	0.010817	0.012662	0.000988759	0.00276869	0.00105979	0.00556342	0.00667733	0.016587	0.0190464	0.0183297	0.019231	0.00979858	0.0403281	0.00716649	0.0105385	0.0144498	0.00277013	0.000474267	0.00106837
DNA/hAT-Ac	0.0616369	0.0607999	0.058687	0.0560498	0.0775762	0.0781307	0.0813338	0.039722	0.0530528	0.0504232	0.026683	0.0267537	0.0498541	0.052046	0.0526063	0.0494821	0.0814149	0.029689	0.0673794	0.034565	0.0637659	0.0722034	0.047937	0.0304608	0.155407	0.155957	0.0571047	0.0578539	0.0376143	0.0523505	0.0668015	0.0146846	0.00609878	0.00688788	0.0115022	0.0179736	0.0620066	0.078651	0.0930345	0.0832538	0.0614948	0.073213	0.0279195	0.0115894	0.00962761	0.00252234	0.00484874
DNA/hAT-Blackjack		9.91414e-05	0.000131356		0.000417		0.000583346	0.00102308	0.00860859	0.00109715		0.00188923	0.00053589	0.000466102	0.000417302	0.000844964	0.00041158	0.00215655	0.00151061	0.00407814	0.00250729	0.00201809			0.0030093	0.000348137		0.00130115			0.00121022	0.000933207	0.000535385		0.000813972	0.000507921	0.000830304		0.0021915	0.00274998			0.00151132	0.000454982	0.00615977	0.000755011	0.00245428	0.00114118	0.000240054
DNA/hAT-Charlie	0.042212	0.0456256	0.0389799	0.0790855	0.0403031	0.0346743	0.038898	0.0281805	0.0295257	0.0310841	0.07038	0.0203504	0.0356297	0.0332788	0.0296378	0.0307788	0.0323861	0.0112125	0.0140902	0.0134626	0.0521341	0.0284933	0.0415934	0.0239163	0.0237992	0.0226114	0.0115704	0.0104605	0.021388	0.0195267	0.151346	0.0511055	0.0336131	0.0334245	0.0115993	0.0121142	0.00840721	0.0226867	0.0137135	0.0147762	0.0159374	0.0302345	0.0135037	0.0234116	0.0297868	0.0188419	0.00296239	0.00257655	0.000716042
DNA/hAT-hAT1																																			7.32253e-05
DNA/hAT-hAT5	0.00697353	0.0114636	0.00765079	0.00767887	0.00914326	0.00879321	0.0101079	0.00302058	0.00407368	0.00285024	0.000555164	0.00102721	0.000753556	0.000662595	0.000704724	0.000942793	0.000573242	0.000750518	0.00523839	0.000634563	0.00720309	0.00597711	0.00317024	0.00447347	0.000574712	0.000483229	0.00176754	0.0011171	0.0023686	0.00147363	0.000250193				0.000160895	0.000536659	0.00725	0.00287833	0.00984909	0.00749441	0.00509968	0.00899413	0.00119486	0.000171733			0.00104607
DNA/hAT-hAT6									0.000841586	0.00186947									0.000358943	0.00017544	0.00250004		0.00224764					0.000425542	0.000265393								0.00381986	0.000885543		0.000742671	0.00250011	0.00247995	0.00158402		0.000177381		0.000396721	0.000603246
DNA/hAT-hATm
DNA/hAT-hATw											9.48874e-05																																0.000928281					6.25581e-05
DNA/hAT-hATx									0.00187474	0.000254787			0.00297001		0.000310738	0.000166416					0.000486454																							0.000125297
DNA/hAT-hobo												0.000949222	0.000484425			0.000505077	0.00032301	0.00041296		0.000678303	0.00553477	0.000670058		0.00258825	0.00131624	0.00148993	0.000623576	0.00255172		0.000282209					0.00114562		0.000571543	0.000255759	0.000520984	0.000763082	0.000166869	0.000330329	0.000215107	0.00224463	0.00177302
DNA/hAT-Pegasus																																																0.000168756
DNA/hAT-Tag1																0.00040648					0.000553739											0.0014043							0.000232115					7.52276e-05			1.12895e-05
DNA/hAT-Tip100	0.0242284	0.0132175	0.03268	0.0181287	0.0143967	0.0124275	0.00733487	0.00612701	0.015235	0.0155836	0.0112089	0.0056408	0.00735313	0.0105288	0.00401984	0.0117108	0.00664816	0.002096	0.0040929	0.0178665	0.0167852	0.00691004	0.0123034	0.00608162	0.00196756	0.00692179	0.0021314	0.00679307	0.00448238	0.00436418	0.00625598	0.00959972	0.00255936	0.00370035	0.000607655	0.00917827	0.0056055	0.00393815	0.00698108	0.00538821	0.00689598	0.0067233	0.0100123	0.00264253	0.0037099	0.00321774	0.00515517	0.00187353
DNA/hAT-Tol2	0.0121204	0.0124809	0.0135784	0.0207151	0.0131931	0.0125246	0.0136579	0.00451798	0.0154356	0.0147608	0.000927737	0.0107895	0.00636666	0.00682221	0.00767944	0.00780845	0.00535653	0.00278248	0.00944302	0.00518093	0.030513	0.0132847	0.00594961	0.0160289	0.0163614	0.0189287	0.0254964	0.0201994	0.00577815	0.0134108	0.003221				0.00526388	0.000476341	0.00520513	0.00387014	0.00681222	0.00645464	0.0053133	0.00177541	0.00144852	0.000117105
DNA/IS3EU	0.00500313	0.00203595	0.00233776	0.00247612	0.00269494	0.00264283	0.00306543	0.000249705	0.00744047	0.00623716	0.00260012	0.00397456	0.00103565	0.00183649	0.00151611	0.000894853	0.001168	0.00198821	0.000304532	0.000215207	0.00360096	0.00190607	0.00287401	0.00132603		0.000211359		0.000322663	0.000148597		1.16885e-05				0.000354325		0.0152138	0.0171973	0.0103312	0.0148222	0.0126016	0.00578791	0.00243321			0.00133523
DNA/Kolobok																		0.000590213								0.00136543										0.00165674	0.0519207	0.0439185	0.0347507	0.0250388	0.0332813	0.00353633
DNA/Kolobok-T2		0.0118834				0.00926537	0.00964831	0.00878324	0.00162149	0.00427671			0.000208823	0.000190088					0.00363306	0.00374879		0.00208599	0.00129645		0.00387467		0.00249007	0.00318855	0.000361219	0.00109968					0.000175775	0.000362502	0.0394522	0.0466148	0.0636074	0.0527733	0.0275949	0.0504579		0.00109578	0.0018132
DNA/Kolobok-Hydra				0.000302943																	0.00118911					9.51193e-05																	0.000623018						0.00541506
DNA/Kolobok-T2	0.00695345			0.00729421	0.00209856						0.00137204							0.00198008			0.0362054					0.001011						0.0035154											0.00530782
DNA/Maverick	0.00148532			0.000806786	0.000679201			0.000823706					0.000636494			0.00192446	0.000845914	0.00651054	0.00105743	0.000894647	0.000257214	0.000325179	0.00403642			0.0029129	0.000248272	8.99919e-05				0.000891737			0.000254521	0.0154242	0.00107645	0.00167061	0.00145915	0.00130865	0.000183565	0.00123316	0.000364002	0.000296299		0.00432268
DNA/Merlin	0.000605447											0.000968499	0.000615995		0.00207383	0.00271161	0.000755789						0.00329183													0.00315957	0.00421632	0.00151398	0.00399039	0.00228492	0.00125809	0.00778926	0.000667891
DNA/MuLE-MuDR	0.000991757	0.00128933	0.000916803	0.00112636	0.00457548	0.00138488	0.00101724	0.00298129	0.000345532	0.000376907		0.000343311	0.00134203	0.000706049	5.06606e-05	4.5158e-05		0.0008322	0.000219021					0.000315289	0.00283437	0.00274435	0.000499632	0.000232896		7.73054e-05		0.00133034	0.00174486	0.00162869	0.000709293	0.00023142	0.00120397	0.000380264	0.000289193	0.000428858	0.000163779	0.00272515	0.00270339	0.000836038	0.0011852		0.000445025	8.08981e-05	0.00208603
DNA/MuLE-NOF																8.34124e-05		0.000172072														0				0.000724409						0.000483497				0.000299843
DNA/Novosib				0.000465077									0.00138361			0.00176311	0.000990987	0.000321601		0.012577				0.00260217			0.00239269					0.000593178			0.00170099	0.00246005			0.00120252			0.00172518	0.00383206	0.00492884	0.00552946	0.000242554		0.000169478
DNA/P	0.0024371		0.00246307	0.000725123			0.00178549	0.000480471	0.00560678	0.000812811	0.000233744	0.00147678	0.00147031	0.00138958	0.00196317	0.00262478	0.00156685	0.000642885	0.000224814		0.000523349	0.00269156		0.000312564	0.00729044	0.00698505	0.00647587	0.00163997	0.000591987	0.000617859		0.00115687				0.00324293	0.00177648	0.000539038	0.00059381	0.000667894	0.000448353	0.00280201	0.00162262	0.000138413	0.000750849			3.02102e-05
DNA/PIF-Harbinger	0.0241574	0.0237811	0.0223505	0.0199671	0.0238462	0.0198201	0.0234991	0.0140017	0.0141026	0.0163774	0.0429912	0.01737	0.0100953	0.017822	0.00753728	0.0114657	0.017157	0.00924356	0.0413907	0.0121402	0.0209481	0.00882904	0.02794	0.0102912	0.0220605	0.0195615	0.0124083	0.0198204	0.00576011	0.00373341	0.00298891	0.00921971	0.0203613	0.0225016	0.00247836	0.0122777	0.0368849	0.0230902	0.0180022	0.0199176	0.020511	0.0516598	0.027581	0.0114847	0.0125265	0.00139353	0.00638167	0.000521204	0.00519464
DNA/PIF-HarbS										0.00012021
DNA/PIF-ISL2EU	0.00284251	0.0021631	0.00255246	0.00588356	0.00178409	0.0031747	0.00300846	0.00420879	0.000716021	0.000391348	0.00118712	0.00110179		0.000512515		0.000448564	0.000257538	0.000859977	0.00146772	0.000636509	0.000205886	0.000854294	0.000709402		0.00262425	0.000505888		0.000406703							0.000408211	0.00268541	0.00317514	0.0021887	0.00221955	0.00151317	0.000942727		0.00142048	0.00121173	0.00272726
DNA/PiggyBac	0.00144714	0.000665146	0.000832951	0.000296575			0.000228336	0.000367355	0.00141083	0.00196741	0.0696723	0.00224905	0.0113195	0.0113583	0.0154096	0.0094606	0.00781367	0.00150689	0.00315029	0.000753434	0.0072425	0.00106634	0.000974929	0.00242645	0.00200817	0.00144921		0.000753376	0.00043171	0.00100141	0.00378897	0.000576383	0.00175812	0.00252287	0.00639009	0.000787254	0.00924465	0.00786441	0.00742951	0.00825248	0.0153021	0.00731273	0.000460343	0.00131996	0.00312781	0.000590771
DNA/Sola				0.000544917							0.000286535	0.00032486	0.000590062	0.000209735	0.00102247			0.000220318	0.000308677	0.025943				0.000364132			0.000391988	0.00321854	0.000335903	0.000779955	0.00107794				0.000633105	0.00105212	0.00041849	0.00041464	0.00102992	0.000529165	0.00115363	0.00220699	0.0110496	0.000788073	0.000878628		0.000196352		0.00530173
DNA/TcMar									0.000120171		0.000311477	0.000197855		0.00130227	8.29054e-05	0.000135701		0.00128738	0.00235268	0.000188087						1.59581e-05	0.000208082								0.000119488	0.00048011	0.0040869	0.00220211	0.00232775	0.00280545	0.00811898	0.00569605		0.00306575	0.00290208		0.000422342
DNA/TcMar-Fot1													0.000528104	0.000426753	0.000488915	0.000643208	0.00108411				0.000925482	0.000474733			0.000296828	0.000305547	0.000429354	0.000519853					0.000803		0.000734785		0.00490955	0.000244779	0.000461577	0.000323461	0.00231619	0.000744517		0.00167359
DNA/TcMar-IS885																							0.000558494
DNA/TcMar-ISRm11	0.00112189			0.000478749	0.000574743			0.000879875	0.000254064	0.000146801	0.00269586	0.00108637	0.000692196	0.000436445		0.00124501	0.00303213	0.000206361	0.000942538	0.00486841	0.00154351	0.000848	0.00278028	0.000459109	0.000727396	0.000310652	0.000537213	0.00155398	0.00118283	0.00100271		0.00134626			0.00177974	0.00700784	0.00243372	0.00280697	0.00207452	0.00300622	0.00243576	0.00184703	0.00238909	0.000407419	0.000682557
DNA/TcMar-Mariner					0.000684343				0.000365468	0.000428129		0.000936241	0.000734607	0.000909056	0.00218967	0.00112363	0.000911722	0.000216744	0.00728468	0.00028932							0.000304954	0.000308143			0.00479693					0.00148486				0.000872119
DNA/TcMar-Pogo																												4.46711e-05																			5.9573e-05		0.000254439
DNA/TcMar-Stowaway																					0.000947053														5.05605e-05	0.000258774	0.000518447	0.000156811	8.59522e-05	0.000152288	0.000120967	0.000828735
DNA/TcMar-Tc1	0.192942	0.189013	0.195216	0.17803	0.223333	0.226586	0.220408	0.226344	0.0819432	0.0763275	0.0498403	0.230175	0.208675	0.187193	0.19633	0.158534	0.168454	0.199443	0.218155	0.03005	0.0233394	0.0240533	0.0405892	0.00862415	0.0112733	0.00964436	0.0564978	0.0358832	0.0341693	0.0403548	0.0274369	0.013358	0.0332971	0.024219	0.235776	0.358904	0.0313572	0.0337781	0.0465188	0.0317485	0.0635623	0.0611188	0.00358027	0.119024	0.118085	0.105044	0.000197754	0.0067804
DNA/TcMar-Tc2	0.00312687	0.00539585	0.00624142	0.00726793	0.00372281	0.00427742	0.00347082	0.0110194	0.00392592	0.00334121	0.030532	0.00360279	0.00951812	0.0147304	0.0138957	0.00866126	0.0166279	0.000358789	0.0341079	0.004	0.00382799	0.000232854	0.00922746	0.000437001	7.19649e-05	0.000282439	0.00553987	0.00316221	0.00135137	0.000870212	0.0252629	0.0301104	0.0378717	0.0374276	0.00157135	0.000430112	0.00234535	0.0020237	0.0012759	0.000771932			0.00229318			0.000179031		0.000135118	0.000555576
DNA/TcMar-Tc4				0.00242227																																								0.00125996
DNA/TcMar-Tigger	0.0058083	0.00717316	0.00369328	0.00819038	0.00771999	0.00638353	0.00339107	0.000169332	0.000299437	0.000237796	0.0101922	0.00135096	0.00382557	0.00239372	0.00107649	0.00366438	0.00169546	0.00228346	0.000809752	0.000356451			0.000494031				0.00114485	0.000194884	0.00472972		0.0387017	0.00181044	0.00738101	0.0076158				0.000420125				0.000841503				0.0104979	0.000394082	0.00423299	0.00332063
DNA/Zator																				5.4155e-05																	0.000255036				0.000870472						0.000327178
DNA/Zisupton					0.000289128	0.000488614						8.05444e-05						0.000573613	0.000271083						0.000374002	5.69587e-05									0.00055655	0.000544919	0.00327506	0.00315851	0.000142527	0.00198394	0.00143591	0.000563692	0.000194444
DNA/Zisupton-hAT-hybrid
DNA/Unclassified	0.0590879	0.0715472	0.0575235	0.0721849	0.0377125	0.039757	0.0687852	0.0204271	0.0456386	0.0506926	0.0378735	0.0465424	0.0311112	0.0574589	0.0489532	0.0466623	0.0390737	0.0291614	0.0641248	0.0851883	0.0512346	0.0353463	0.0566105	0.0525922	0.073643	0.0809998	0.0203789	0.04155	0.06132	0.064619	0.0100073	0.00694651	0.00859149	0.011546	0.0285779	0.023133	0.104567	0.15562	0.123704	0.147442	0.145661	0.201978	0.0702574	0.0745168	0.0878074	0.0127106	0.40795	0.00362736	0.00881574
LINE/CR1												0.000245665									0.00222386							5.13476e-05				0.00266181			0.000887265		0.000274467							0.0104593	0.0105371	0.0936846	0.0592736	0.283812	0.393675
LINE/CR1-Zenon					0.000166468						0.00488267																																				0.0016518	0.00330635	0.0924409
LINE/CRE																																					0.000116356										0.000294533
LINE/Dong-R4	0.00294245	0.00375374	0.00356301		0.000535901	0.000473643	0.00049914	0.00204771	0.00420301	0.00443608	0.00749119	0.0166162	0.0119803	0.0113819	0.0117306	0.0139023	0.0157401					0.00130666				9.36849e-05	0.000653354	0.00143084	0.000331916	0.000248361		0.00067305	0.0170637	0.017489
LINE/DRE								0.00025931												0.00253677	0.000198832							0.000340663																					0.000162902
LINE/I	0.0026123	0.00480684	0.00381513	0.00259949	0.00273015	0.00134151	0.000777237	0.00146763	0.00164182	0.00599253	0.000741377	0.000936527	0.00118603	0.00018694		0.000165443	0.000694682	0.000675137	0.000369777	0.000130329	0.0125222	0.00846317		0.0003842	0.00103607	0.00128533	0.000612589	0.00570666	0.000865684	0.00034909	0.00562084	0.00910974	0.000981617	0.000989476	0.000919536	0.000361551	0.000631788	0.00200721	0.00595415	0.000703898	0.000448564	0.00120396	0.000426564	0.00244635	0.00350767			8.94404e-05	0.000316045
LINE/I-Nimb	0.00167407	0.000831343	0.003201		0.000962079	0.00165462	0.00044102	0.000564818	0.0024094	0.00236172				0.000588797	0.000619144			0.000853434			0.000626674		0.00159297		0.00017225	8.53733e-05		0.000297412		0.000589583					0.00203238	0.000619895	0.000597232	0.002461	0.00117833	0.00269449	0.0021225			0.000169232
LINE/Jockey				0.00110837	0.000730834	0.000533574	0.00174986	0.00176506	0.000317924							0.00106776					0.00236137				0.000347608					0.000780147	0.00552691	0.00182194	0.00536745		0.00208419	0.000184502	0.000218615		0.00119051			0.000742271	0.000894924		0.000125792	0.000459308	0.00138349	0.00415815	0.000802787
LINE/L1	0.00262186	0.00215585	0.0024357	0.0025832	0.00155069	0.00162634	0.002952	0.0183483	0.0108679	0.00937186	0.0137714	0.0108328	0.0116384	0.0129101	0.0162311	0.0149354	0.0295451	0.00465357	0.000361818	0.000643241	0.0059969	0.00147075	0.000598231	0.00523269	0.00245488	0.00500858	0.00122051	0.00203172	0.00227204	0.00428751		0.000933369	0.00559486		0.00549227	0.00666322	0.000692051	0.000382577	0.000645419	0.00139095	0.00327406	0.00388066	0.00137859	0.000941371	0.00180644	0.0101181	0.0256744	0.00947586
LINE/L1-Tx1	0.00137169	0.000860432	0.00197344	0.000672143	0.000139325	0.000755805	0.000496146	0.00142931	0.000883836	0.00186435	0.00549035	0.0104453		0.000330409		0.00101976	0.000492953	0.00623373	0.000177644	0.00225402	0.00927961	0.000475889	0.00642572		0.00547886	0.00166482		0.00108128	0.000216058	0.00105113		0.00804382	0.0189713	0.0213264	0.00735895	0.00112382	0.00165827	0.00232482	0.00114849	0.00177116	0.00231378	0.00404764	0.000852967	0.00024019	0.00124275	0.00285978	0.00469076	0.00534943	0.0061412
LINE/L2	0.0441372	0.0382742	0.0379691	0.0402951	0.0419029	0.0439463	0.0402965	0.0874796	0.084871	0.0808101	0.0587694	0.0915797	0.0812565	0.0769457	0.0843855	0.0805259	0.0839812	0.0430731	0.016135	0.0504959	0.0672849	0.0683841	0.0842255	0.0387378	0.0191631	0.0178458	0.0450915	0.0644623	0.0479825	0.0532319	0.0110307	0.0187523	0.0855381	0.13757	0.0823969	0.0694608	0.0243561	0.0309778	0.036385	0.0317558	0.0658452	0.0323169	0.0374203	0.0471187	0.0530468	0.0544624	0.0382958	0.00496118	0.014752
LINE/LOA										0.000206979			0.000237883
LINE/Penelope	0.000675645	0.00159149	0.00052568	0.00122298	0.00208654	0.00064369	0.000577161	0.0121978	0.0243236	0.0206094	0.00339833	0.00832148	0.0220257	0.0219098	0.0233702	0.0161269	0.0206935	0.0010148				0.00109063	0.00443159	0.00108553	0.00130687	0.00137134	0.00612223	0.00336182	0.00269345	0.00267737	0.0132698	0.0282534	0.019636	0.021509	0.00195217	0.00188025	0.000125839	0.000279288		0.000332219	0.000121675	0.000945781	0.000873365	0.000395371	9.15366e-05	0.0137712	0.003991	0.043029	0.0807553
LINE/Proto2	0.00173228	0.00210651	0.000817903	0.000365372	0.000468594	0.000165351	0.000305856	0.000386695	0.000313023	0.000194303	0.000836699	9.09578e-05				0.000280442	0.000294527				0.000436758		0.000825107	0.000367132	0.000378908	0.000401263		0.000260177		0.000331678							5.06591e-05						0.000630722					0.00122808
LINE/R1	0.000214376	0.000205763							0.000208866	0.000169729			0.00144966					0.00327341		0.000798707													0.000336798		0.000924485			0.000215839		0.00013946				0.000980976	0.00139599
LINE/R2							0.00155204				0.00163626			0.000823453							0.00155958		0.000312821					0.00057215														0.00163478							0.000317447
LINE/R2-Hero								0.000428197			0.000441672	0.000621501	0.00160651	0.000999294	0.00101649	0.00174279	0.00113589	0.000316771	0.000713219	0.007391		0.000200731			0.000174051	0.00023061		0.00143413	0.000487287	0.000241708	0.00260203	0.0220966	0.00267729	0.00307276			0.00328816	0.000425921	0.000151123	0.000167498	0.00027531		0.000234668	0.000999093	0.000424642	0.000318881		0.00195038
LINE/R2-NeSL																			6.16739e-05	0.000733694															0.000285378	0.00093985	7.41712e-05						0.000556511		0.000196895
LINE/Rex		4.20933e-05		0.00107485		0.000763413	0.00118238	2.74928e-06	2.6241e-05	0.000331787					0
LINE/Rex3				0.000582681			0			1.74589e-05													2.18643e-06
LINE/Rex-Babar	0.0179296	0.0181457	0.0195378	0.0186006	0.0253061	0.0248105	0.0286831	0.0457222	0.056694	0.0467783	0.0173637	0.0214931	0.0235902	0.0316774	0.0278652	0.0386501	0.0583771	0.0102885	0.00924796	0.0203031	0.0239631	0.0290644	0.0575277	0.0265022	0.0131112	0.0139164	0.0204468	0.0128386	0.0260505	0.0260996	0.0141963	0.0772347	0.0439792	0.0484638	0.0803353	0.0264639	0.00194112	0.00665263	0.00895347	0.00793199	0.0223464	0.00574213	0.00940201	0.00212128	0.00238899	0.044428		0.0705806	0.0174072
LINE/RTE		0.00182605		0.000899456				0.00523803	0.00161275	0.00170729	0.00309171		0.00114187	0.00882179	0.00103629	8.24973e-06	0.00553227				0.00418675			0.0107733					0.000108929		0.0191486			0.0141706							0.000162	9.72222e-08
LINE/RTE-BovB	0.0130134	0.0103532	0.0118175	0.0105625	0.015904	0.0151775	0.0121469	0.0158619	0.0159429	0.00599039	0.024492	0.062351	0.0387061	0.0326706	0.0389196	0.0343807	0.0301684	0.00188749	0.000224802	0.00125105	0.00283277	0.00376375	0.0175223	0.0119652	0.00577989	0.00522091	0.016217	0.00398736	0.013271	0.0144034	0.0439558	0.0365737	0.0567891	0.0423139		0.0480952	0.00186543					0.00405386	0.00752352	0.00192877	0.00178005	0.00586092	0.00817246	0.00984657	0.00733149
LINE/RTE-RTE																																															0.00260602
LINE/RTE-RTEX																				7.00823e-05	9.26633e-05			0.000252073		0.000178408										0.000121811	0.000107423						0.000201177			0.000219168
LINE/RTE-X		0.000206522									0.000417146			0.000105909				0.000306047		0.00400097	0.000339233	0.00369314		0.000411164	0.00107179	0.00107151	0.00250027	0.00417973		0.000519753					0.013113	0.0035544	0.000340562	0.000434823	0.00077214	0.000572283	0.000974448	0.000384844	0.00104788	0.00525096	0.00417062	0.00957232		0.000177403
LINE/Tad1				0.00267795						0.000561867						0.000170379					0.00079717																	0.000105253
LINE?/Penelope																	6.47577e-05																									0.000165581
LINE/Unclassified		0.0018907	0.00121826	0.00216183	0.000998984	0.000591568		0.00226869	0.000983558	0.00080542	0.000214617	0.000599278				0.00140334	0.00513115	0.000267992			0.000191471	0.000592515	0.000864917				0.000674322	0.000854995			0.000244474	0.00283573		0.00074664	0.000561942	0.00513516	0.000229193	0.00019314			0.000208241		0.000122202	0.000162851	0.000430662	0.00156608	0.0182885	0.00238619	0.00154591
Low_complexity	0.01109	0.0108665	0.0114625	0.0089879	0.00930493	0.00939062	0.00949454	0.00460284	0.00581908	0.00529211	0.00436777	0.00814409	0.011605	0.0103525	0.0107157	0.00865626	0.00756421	0.0114004	0.0111493	0.0378217	0.0074592	0.0141682	0.0150584	0.021546	0.00843639	0.00888433	0.024301	0.0127973	0.0202028	0.0188379	0.03255	0.0310119	0.020531	0.0198034	0.00793407	0.00876367	0.0064953	0.00802052	0.00636067	0.00752075	0.00964219	0.00508015	0.0303926	0.0217347	0.0216774	0.00561999	0.00239637	0.00401444	0.00271963
LTR/Copia	0.00235432	0.00180266		0.000524592	0.000313803		0.00144704	0.000770271	0.00121022		0.0010585	0.000547782	0.000632302		0.000299971			0.00342391	0.000948998	0.00126107	0.000324499		0.00144614	0.00355787		0.00234477	0.0020689	0.000724582	0.00651565	0.000526597		0.0680304		0.00174081	0.000207183	0.00268561		0.000452653	0.001051	0.000196964	0.000338035		0.00169281	0.00043461	0.00137742	0.000504605		0.000269682	0.00375795
LTR/DIRS	0.00101309	0.00111292	0.000447039	0.000418877	0.000500772	0.000596048	0.000319824	0.000766728	0.000565587	0.000335166		0.00124256	0.000929797	0.00087048	0.00140217	0.00297698	0.000874368	0.0221772	4.18123e-05	0.00674794	0.00843008	0.000249432	0.00183539		0.000358183	0.000625715		0.00425108		0.00121919		0.00459579	0.00205594	0.00154226	0.00108943	0.00443596	0.0314393	0.0326037	0.0429376	0.0318018	0.0328643	0.0192613	0.00878572	0.00163263	0.000869419		0.0129455	0.0170589
LTR/ERV																		0.000538105	0.000198116	0.00182135																0.000953562	0.00130307	0.00121189	0.00129669	0.00104686	0.00196867	0.00303087
LTR/ERV1		0.000315076	0.000848325				0.00019148	0.00379692	0.00096565	0.000821249	0.00619948	0.00444328	0.000355037	0.00216226	0.000771201	0.00763481	0.00126036	0.00726769		0.000978023	0.00160021		0.0328451	0.000529664			0.0002769	0.000597366	0.000722003		0.00358383	0.00934741	0.0349936	0.0420076	0.00124019	0.00538949	0.00220003	0.00127956	0.000868383	0.00133987	0.00145478	0.00481215	0.00214093	0.00162015	0.0164748	0.00235027		0.00219547	0.00624956
LTR/ERV4												0.00447763
LTR/ERVK	0.000451276										0.000884131	4.57407e-05			0.000129754			0.000158317	0.000215829				0.000308947			0.000128092		0.00124705			0.000226816			0.00197732		0.000494091			0.000200457		0.000425848		0.000472402		0.000425474
LTR/ERVL																														0.000676355	0.000100744				0.000193485														0.00401111
LTR/Gypsy	0.0102159	0.00557804	0.00484529	0.00445042	0.0097329	0.00364505	0.00377463	0.00755348	0.0177911	0.0114607	0.0238898	0.0112315	0.0110898	0.0121645	0.0118914	0.0179262	0.0156396	0.0231234	0.0123917	0.00714234	0.00974606	0.00379561	0.0609937	0.0172565	0.0059871	0.00643827	0.0208299	0.00975505	0.0122362	0.00631995	0.00363975	0.0445204	0.0671251	0.0622792	0.0259324	0.0201208	0.0131051	0.0221873	0.0283321	0.0262326	0.0403185	0.0232158	0.015496	0.0078533	0.0073279	0.022987	0.0034447	0.0189323	0.0364947
LTR/Gypsy-Cigr		0.000650273									0.000136533			0.000397491		0.000961287				0.00142747			0.00117743									0.00109918		0.00103994						0.000355659			0.00264119		0.000318582	0.0033458			0.000144289
LTR/Ngaro	0.00813566	0.011314	0.0141425	0.0136373	0.00438714	0.0144465	0.00395907	0.0161198	0.014965	0.0137828	0.0238279	0.0170643	0.0112474	0.0178771	0.0211087	0.00966345	0.0130794	0.0309572	0.00372324	0.00328677	0.000159882	0.00309876	0.00511885	0.00463279		0.00359157	0.00457455	0.00247183	0.0141781	0.00522227	0.00318312	0.0147562	0.00258166	0.00347095			0.00180995	0.00183957	0.00176495	0.000820351	0.00274903	0.0239273	0.00070212	0.0139686	0.00416342	0.0797005		0.0996601	0.0403978
LTR/Pao	0.000730904	0.00514347	0.00296012	0.000296206		0.00090441	0.000439427	0.000169031	0.000297928	0.000504826	0.000372601	0.00321901	0.000183356	0.000319048	0.000460214	0.0022129	0.00250715	0.000124132		0.00249258	0.00204487		0.0136873	0.00238052	0.000441224	0.00124656	0.00136643	0.000445026	0.00044279	0.000186869		0.000266035	0.000813076	0.000563303		0.000774811	0.00113434	0.00197439	0.00129907	0.00238539	0.00178547	0.000677845	0.00219593		0.000543288			0.00346088	0.0108273
LTR/Viper																		0.000301084															0.000980063	0.000888377	0.000291814
LTR/Unclassified	0.00432599	0.00313356	0.00541861	0.00292259	0.00301291	0.00302496	0.0032133	0.00120242	0.00663477	0.00014547	0.000213846	0.000513915					0.000240764	0.00122129	0.00209837	0.00112495	0.000425011	0.00177669	0.0015017	0.000671184	0.000197126		0.00155172	0.000794418	0.00324632	0.00303335		0.00260758	0.00543461	0.00319106	0.00336974	0.000119461	0.00540642	0.00671994	0.0111707	0.00851757	0.00678472	0.00846951	5.86409e-05	0.000396438	0.000735717	0.0021236	0.0212888	0.000200125	0.000250553
RC/Helitron	0.0124426	0.011613	0.00928804	0.0135044	0.0120279	0.0144278	0.00841501	0.00490805	0.000513612	0.00179073	0.00590821	0.0117213	0.00127359	0.000922159	0.00278635	0.00575536	0.00207225	0.0107873	0.0120253	0.010278	0.00748559	0.0265971	0.00481919	0.0101597	0.00975424	0.00859302	0.00251305	0.0139929	0.00805536	0.00433887		0.00238095	0.00211217		0.000917689	0.0048194	0.0150603	0.0140717	0.0136034	0.0137887	0.0230277	0.0354642	0.00704069	0.0102246	0.0082461	0.000515069	0.00126657	0.00277683
Retroposon	0.00254526	0.00248725	0.00396943	0.00164609	0.00105546	0.0014205	0.000600235	0.00332248	0.00133819	0.0015302	0.000572371	0.00558639	0.00463422	0.00512641	0.00525629	0.00436519	0.00502988	0.000552835		0.000421578		0.000225391							0.000390203		0.000676831						7.74144e-05	0.000343296		0.000216792	0.000721447	0.00141655
rRNA											0.00139523	0.00139977	0.000198606	0.000340327	0.000341101	0.000311393	0.000195791	0.00329537				0.0105592	0.00366377	0.000554466	0.00446509	0.00537475			0.00154019				0.00222181	0.00247669	0.00761239						0.000427286		4.68423e-05			0.000489867	4.4693e-05		3.81401e-05
Satellite		0.000120781	4.46348e-05	0.000497875	0.00113086			0.006424	0.0012655	0.00262563	0.00016157	0.00300397	0.00342628	0.00496576	0.000260046		0.00179966	0.0166814	0.00426358	0.00459899	0.0396718	0.00330136	0.00300087	0.000137349	0.00865503	0.0066909	0.000573836	0.000858722	0.00620147	0.0054221	0.00822914	0.00611381	7.61506e-05	0.00278666	0.0177267	0.00997859	0.0515637	0.0142158	0.0289429	0.0380947	0.0294358	0.0254009	0.00912499	0.00271894	0.00282948	0.0012992	0.000710478	0.00077889	0.00088169
Satellite/macro
Microsatellites	0.0649049	0.0674617	0.0738305	0.0610888	0.0511085	0.0508224	0.0622149	0.0460261	0.0339048	0.0254947	0.02602	0.0624338	0.066609	0.0576973	0.0612807	0.0542163	0.0527976	0.1411	0.0798613	0.297643	0.0946777	0.119498	0.128363	0.178145	0.0889882	0.0911071	0.151873	0.0934482	0.176658	0.14708	0.231152	0.310783	0.199425	0.217695	0.0750552	0.0482288	0.0666623	0.0603536	0.0566144	0.0618041	0.07089	0.0591447	0.313913	0.113595	0.138835	0.0299383	0.0166132	0.0141036	0.0136979
SINE/5S											0.000291035		0.000111905			0.000100201		0.00286689				0.00138449										0.000899069						0.00025881
SINE/5S-Deu-L2												0.00029688		9.21124e-05			8.10171e-05	0.00241294			0.000623361				0.000359622										0.00266877	0.00185109	0.00221906	0.00130606	0.00153122	0.00152507	0.00104104	0.00791116	0.00316964	0.0082867	0.0103354	0.0878946	0.0184536	0.000302545
SINE/7SL																									9.58884e-05
SINE/Alu										0.000210059		2.58037e-05				0.000673026		0.00119017					0.000257838	0.000536667			0.00066063					0.000364866			0						5.75417e-05	0.000774417							0.000235055
SINE/B4
SINE/B2
SINE/ID							1.3116e-05					1.96901e-05								2.01204e-05			0.000180403		2.45965e-05	2.00743e-05					7.45828e-05				0.00131637			0.000423085		0.00196661	0.00220266		0.000357136
SINE/L2																				0.00388981																			0.000132784			0.000351122		0.000407275
SINE/MIR	0.00224073	0.0017575	0.0040155	0.00270327	0.00375285	0.00252267	0.00384891	0.00702729	0.0155916	0.013046	0.0112265	0.00124324	0.0149495	0.0146702	0.0150095	0.00717927	0.0131543	0.0125978	0.000654716	0.000464083	0.010465		0.00750615	0.0247438	0.0040955	0.00404487	0.00315728	0.00119438	0.00905758	0.0100459			0.000304058	0.000605923	0.00109744		0.00355499	0.000111308	0.000503208	0.000603129	7.22116e-05		0.0112684	0.0377035	0.0395314	0.0104236	0.00140035		0.000141672
SINE/Ron															0.000161599	0.000216959	0.000444818					2.88901e-05
SINE/Ron1									4.49066e-05			2.62422e-05
SINE/tRNA	0.00545942	0.00326394	0.00494315	0.00374081	0.00539692	0.0065533	0.00842423	0.0019339	0.00172725	0.000480161	0.00311698	0.00229488	0.000665186	0.00105224	0.000800315	0.000933388	0.000368962	0.000300854	0.0254105	0.00166816	0.000712296	0.00992884	0.000385032	0.0007786	0.00171551	0.00246738	0.00318818	0.00283535	0.0108232	0.00974954	0.00125612		0.000101405	0.000632218	0.000526059	0.00312545	0.000144181	0.00109126	0.0014679	0.00162613	0.00121463	0.00184829	0.00148832	0.000818406	0.000645848	0.00506919	0.0749006	0.000112105	0.000240588
SINE/tRNA-Core											0.00073466	0.0137808	0.00834093	0.0106459	0.0108382	0.00868194	0.00749694					0.00509844						0.000884571	0.00251583	0.00129583	0.000992353
SINE/tRNA-Core-L2	0.00242805	0.00234401	0.000377042	0.00243101	0.000703514	0.00287271	0.00132498	0.00233046		0.000836188	0.00224187					0.000606837				0.000597363		0.00195774					0.000567804	0.00105876																	0.00485964			2.58935e-05
SINE/tRNA-Deu
SINE/tRNA-Deu-L2																																															0.00217863	0.00207955	0.0196654
SINE/tRNA-L2	8.16075e-05		0.000168985	0.000140218	0.000115204	0.000210388	0.000109249									0.000418995		0.000466441	0.00174648	0.00351385	0.000479912	0.00019692		0.00301483	9.78765e-05		0.000232306			0.000138845	0.00186022				0.0209104	0.00484059	0.00105825	0.00222866	0.00214903		0.000962723		0.002869	0.00158466	0.000599321	0.00330067
SINE/tRNA-RTE																																					0.000151554									0.000246128		8.30539e-05
SINE/tRNA-Sauria-RTE
SINE/tRNA-V	0.00418751	0.00191759		0.00990892	0.0107217	0.000920979	0.00188502			0.000634721	0.00212819	0.00149319	0.0103682	0.00344691	0.00196555	0.0072862	0.00278766	0.00466981	0.000358564			0.00132887	0.00664835	0.000863132	6.4102e-05	6.49252e-05		0.000534489		0.011354	0.00480706		0.00659438	0.0021227								0.00136252			0.00149374	0.00562658
SINE/tRNA-V-CR1																		0.00103566																														0.0270748	0.00130574
SINE/U																		0.00032077													0.000406846
SINE?	0.00281788	0.00253503	0.00134425	1.5597e-05	9.1874e-05		9.4197e-05	8.82541e-06	0.000245747	0.000280232	0.000342824	2.74385e-05	0.00307204	5.12223e-05	0.00119521	0.000567623	0.000270995	0.00342968	1.04715e-05	0.000989381	5.38161e-05	0.000162039	0.00553319	6.7327e-05	0.000227244	0.000394127	0.000139073		0.000253974	0.000195685	0.00783028	0.00104134	0.000785698	0.00012308	0.00950738	0.000672252		0.000214006	1.00349e-05	0.000134868	0.000134624	0.00128231	0.00167339	0.00104421	6.75402e-05	0.00221236		0.000110198	0.00199895
SINE/Unclassified	0.000389292	0.00113232		0.00519447	0.000193972	0.000399625		0.00543698	0.00547046	0.00460771	0.00221501	0.000565313	0.00108991	0.00197605	0.00155518	0.0013244	0.00172605		0.00137327	0.000292413	0.00540114	0.00774117	0.000308302	0.00681882	0.0020462	0.00142638	0.00363197	0.00751681	0.00808508	0.00556476	0.0239944	0.000893514	0.0166704	0.0175094	9.54508e-06	2.65056e-07	0.000610633	0.00381676	0.00763145	0.00481177	0.00871415	0.00019939	9.64509e-05	0.0015174	0.0012155	0.00471478	0.131854	1.57995e-06	0.00520503
snRNA																		0.000196912				0.000172673	0.00215629												0.00014417								0.000208841					2.68297e-05
Xba1																		0.0321362
Unknown	0.288485	0.292797	0.303344	0.262973	0.305942	0.306861	0.287071	0.303294	0.369785	0.438336	0.346655	0.219881	0.240228	0.229329	0.234366	0.2651	0.204717	0.232003	0.305824	0.214513	0.30266	0.426568	0.214982	0.444946	0.425794	0.427126	0.457256	0.494314	0.416577	0.431937	0.166677	0.133914	0.210003	0.14549	0.302983	0.229974	0.251018	0.226019	0.188522	0.195687	0.152262	0.0308434	0.292131	0.383467	0.321066	0.32941	0.113711	0.337462	0.1892
[truncated: 3 more columns]
